# Supplementary material for: VCP activator reverses nuclear proteostasis defects and enhances TDP-43 aggregate clearance in multisystem proteinopathy models
Source: J Clin Invest. 2024 May 23;134(14):e169039. doi: 10.1172/JCI169039 (PMC11257039; doi:10.1172/JCI169039)
Supplement: Supporting data values [file jci-134-169039-s012.xlsx]

## Sheet: Fig. 1E
	Fluorescent Intensity ratio (nuc/Cyto Expression)
WT	A232E	R155H
3.58037	2.52756	2.18668
4.4375	2.89067	2.73449
3.85761	2.54515	2.7278
3.95893	2.61429	2.05605
4.37766	2.33765	2.57268
5.93988	2.27525	2.65147
4.74827	1.86256	2.94288
3.8375	2.08165	2.96958
4.41246	1.95403	2.19134
5.72414	1.94607	2.75811
4.63676	1.84207	1.74708
5.58026	2.21145	1.8767
3.91093	2.10074	1.87475
3.80085	1.87359	2.38502
4.46052	2.17211	2.29673
4.46673	2.26194	1.84733
6.22612	2.52649	1.93011
4.8591	2.38656	1.46657
4.38736	2.22587	2.53713
5.93071	2.38378	1.95394
3.91593	1.9145	1.83431
4.69914	1.22204	1.58101
3.8013	1.95064	1.87369
4.3725	2.02747	2.70055
5.43344	2.01844	2.18461
4.15844	2.23613	2.12856
3.83968	2.17947	2.28962
5.01414	2.21928	2.0597
4.8517	2.07161	2.13008
4.54511	2.27093	2.1538
4.19082	2.47773	2.36436
3.97053	1.17004	2.01476
5.26893	1.43582	1.9421
4.53702	2.58815	1.74505
4.03507	1.98083	1.81943
4.58783	2.24554	1.66249
3.98994	1.84701	1.73614
3.13561	1.80881	1.98599
3.30761	1.93195	2.05198
2.99966	2.02099	2.14834
3.99079	1.56919	1.81724
4.17997	1.94944	2.09624
4.44307	2.02465	1.81299
3.96647	1.92473	1.92949
4.35741	1.87974	1.96934
3.56287	1.71842	2.15506
3.91873	2.42893	2.52832
3.92997	2.02803	2.98866
2.80196	1.98808	2.47357
6.1956	1.86255	1.58252
4.91291	1.3911	2.21838
3.51399	1.82812	2.06862
4.82928	1.71444	2.45385
3.7222	1.93628	2.44538
4.47175	1.48182	2.84626
5.3404	1.30956	1.75062
4.46683	2.20157	1.7163
3.98616	1.68547	1.83903
4.41887	1.78679	2.40847
4.53599	1.20733	1.29728
2.91367	1.63942	1.50199
4.59762	1.96677	2.08471
5.23845	1.61825	1.88522
2.81449	2.0881	2.15223
3.90756	1.40046	2.20014
4.18502	1.70588	2.48413
3.71739	1.86446	2.31016
4.26748	2.36467	1.76745
3.80864	2.55989	1.904
5.45474	2.06133	2.23785
4.98522	1.86585	1.13689
5.66246	2.19338	1.68158
4.46745	2.14587	1.68023
4.75104	1.43255	1.76103
4.56673	1.98577	2.13046
4.59936	2.32161	1.47859
3.4223	1.38535	4.06078
5.00146	1.33942	1.70121
3.93629	2.75892	1.8826
2.41903	3.28815	2.03681
4.71895	3.08942	1.91503
3.15973	2.62162	2.87962
2.43916	2.03597	1.94878
3.25502	2.06731	1.68082
2.13815	4.2002	1.98594
2.48007	4.49866	1.32977
2.79693	3.36628	2.30287
2.53636	5.58414	2.04678
2.86107	4.30631	1.49486
3.22601	1.82627	1.6866
3.17469	4.00819	2.09494
2.35332	1.3817	1.94476
2.64339		2.75713
4.29001		3.23706
3.33518		2.56163
2.9237		1.56606
2.16905		2.59057
2.51184		2.11719
2.47102		5.54744
2.21007		1.83048
2.11136		1.96226
1.78262		0.880779
1.82492		2.08326
2.18212		2.04436
2.42834		2.31562
2.0726		1.69842
2.40398		2.14329
1.41027		1.07424
3.74221		1.64439
1.94269		1.38653
2.27716
3.19694
3.39186
2.25695
3.17943
2.56201
2.5605
4.30724
3.16076
2.25313
5.70221
2.66411
2.8859

## Sheet: Fig. 1G
	Nuclear/Total VCP Expression (A.U.)
WT	0.318182	0.177857	0.203496
A232E	0.18814	0.0860577	0.111068
R155H	0.243836	0.151031	0.143018

## Sheet: Fig. 1H
	Total VCP Expression (A.U.)
WT	0.528	0.56	0.801
A232E	0.43	0.416	0.515
R155H	0.292	0.194	0.444

## Sheet: Fig. 2D
	TDP-4FL Expression (RIPA soluble)
Hrs MG132	0	3	6
	6.09	2.52	2.01
	5.65	2	1.5
	6.07	2.07	1.51
	2.41	0.536	0.249

## Sheet: Fig. 2E
	TDP-4FL Expression (Urea soluble)
Hrs MG132	0	3	6
	15.4	48.3	69.3
	9.69	85	95.2
	4.72	77.7	51.5
	1.05	12.5	28.3

## Sheet: Fig. 3A
	% TDP-4FL Expression
WT	26.9603	26.6216	23.3607
A232E	30.1657	33.1269	32.1617
R155H	32.3529	34.5257	39.1544

## Sheet: Fig. 3B
	% eGFP Expression
WT	70.4082	59.1667	74.0385	49.6241	57.6389	55.1282	63.5714	64.2857	64.6154
A232E	64.9485	65.0485	73.8739	58.1197	55.1181	58.4906	66.0714	59.6639	62.7273
R155H	68.8623	57.5949	61.0063	71.134	70.5882	69.2308	66.9725	70.7143	74.0157

## Sheet: Fig. 3C
TDP-43 mRNA (Normalized to ATCB-GPS)
WT	AE	RH
1	0.934764	1.22767
1	0.907519	0.799396
1	0.838848	0.808899
1	0.876766	0.960145

## Sheet: Fig. 3E
	Porportion of Morphology (of total # of cells with aggregate)
	WT		A232E		R155H
Hours MG132	Anisosome	Aggregate	Anisosome	Aggregate	Anisosome	Aggregate
0	0.972112	0.0278884	0.934066	0.0659341	0.968182	0.0318182
	0.949239	0.0507614	0.981308	0.0186916	0.972973	0.027027
	0.918919	0.0810811	0.914439	0.0855615	0.968254	0.031746
	0.935673	0.0643275	0.956284	0.0437158	0.943662	0.056338
3	0.525597	0.474403	0.40458	0.59542	0.359649	0.640351
	0.461832	0.538168	0.395556	0.604444	0.392308	0.607692
	0.5	0.5	0.432161	0.567839	0.376543	0.623457
	0.40884	0.59116	0.37	0.63	0.316038	0.683962
6	0.364486	0.635514	0.234234	0.765766	0.231959	0.768041
	0.281407	0.718593	0.215	0.785	0.255682	0.744318
	0.233945	0.766055	0.166667	0.833333	0.273224	0.726776

## Sheet: Fig. 3G
	TDP-4FL Expression (RIPA Soluble)
Hours MG132	WT	A232E	R155H
0	1	0.811688	0.865138
	1	0.966012	0.962631
	1	0.803647	0.788158
3	0.638146	0.212294	0.323301
	0.92316	0.387011	0.502033
	0.42069	0.148671	0.150398
6	0.157815	0.136787	0.175775
	0.870603	0.337643	0.364022
	0.178683	0.0502183	0.0665669

[truncated: 36 more sheets: Fig. 3H, Fig. 4D, Fig. 4E, Fig. 4G, Fig. 4H, Fig. 4I, Fig. 5C, Fig. 5D, Fig. 6A, Fig. 6B, Fig. 6C, Fig. 6D, Fig. 6E, Fig. 6F, Fig. 7B, Fig. 7F, Fig. 7G, Fig. 7H, Fig. 7I, Fig. 7K …]
